# Supplementary material for: Chemical generation of checkpoint inhibitory T cell engagers for the treatment of cancer
Source: Nat Chem. Author manuscript; Available in PMC 2024 Feb 16. (PMC10624612; doi:10.1038/s41557-023-01280-4)
Supplement: source data fig 5 [file NIHMS1922194-supplement-source_data_fig_5.zip]

Archive with 11 entries (11 files):
- Source data fig 5/Figure_5_B,C,D,E,F,I.pzfx
- Source data fig 5/Figure_5_B.csv
- Source data fig 5/Figure_5_C.csv
- Source data fig 5/Figure_5_D.csv
- Source data fig 5/Figure_5_E.csv
- Source data fig 5/Figure_5_F.csv
- Source data fig 5/Figure_5_G.csv
- Source data fig 5/Figure_5_G.pzfx
- Source data fig 5/Figure_5_H.csv
- Source data fig 5/Figure_5_H.pzfx
- Source data fig 5/Figure_5_I.csv
