# Supplementary material for: Chemical generation of checkpoint inhibitory T cell engagers for the treatment of cancer
Source: Nat Chem. Author manuscript; Available in PMC 2024 Feb 16. (PMC10624612; doi:10.1038/s41557-023-01280-4)
Supplement: source data fig 5 [file NIHMS1922194-supplement-source_data_fig_5.zip › Source data fig 5/Figure_5_B.csv]

	BiTE Target Cells	BiTE Target Cells	BiTE Target Cells	BiTE-Sia Target Cells	BiTE-Sia Target Cells	BiTE-Sia Target Cells
0.09375	0.00700851	0.06657804	-0.0093984	-0.0021482	0.00597713	-0.0185362
0.1875	0.0139472	0.078862	-0.0058406	0.01082645	0.08503058	-0.0150073
0.375	0.02409323	0.06657804	0.0057779	0.02832494	-0.0356501	-0.0035915
0.75	0.05996119	0.01799521	0.02457811	0.05547062	-0.0119436	0.02081027
1.5	0.11256782	0.10981122	0.08077519	0.1088041	-0.0178889	0.07396712
3	0.20064333	0.14739697	0.17056386	0.2179998	0.09738899	0.16620928
6	0.40290485	0.37019942	0.34932079	0.37924755	0.2829992	0.3214546
12	0.66845325	0.45998405	0.61996904	0.65066234	0.71527785	0.58445908
24	1	0.91049189	0.98406349	0.90808228	1	1
