# Supplementary material for: Chemical generation of checkpoint inhibitory T cell engagers for the treatment of cancer
Source: Nat Chem. Author manuscript; Available in PMC 2024 Feb 16. (PMC10624612; doi:10.1038/s41557-023-01280-4)
Supplement: source data fig 5 [file NIHMS1922194-supplement-source_data_fig_5.zip › Source data fig 5/Figure_5_C.csv]

	BITE	BITE	BITE	BiTE-Sia	BiTE-Sia	BiTE-Sia
0.01828989	0.0318283	0.00744037	-0.0020369	0.02428742	-0.002651	-0.0061106
0.05486968	0.02200263	-0.002651	-0.0061106	0.02371462	0.00769395	-0.0122196
0.16460905	0.02716647	0.00794753	-0.0061106	0.01524051	0	-0.0061106
0.49382716	0.01748025	0.01284346	0.00203686	0.02948988	-0.002172	-0.0061106
1.48148148	0.08237687	0.03303576	0.02447075	0.0377473	0.01024953	0.01222906
4.44444444	0.18494356	0.11008168	0.10436434	0.08442352	0.03959912	0.05922047
13.3333333	0.38458915	0.26746509	0.2898261	0.15012894	0.10451036	0.14974015
40	0.72710812	0.5702667	0.57190866	0.24358006	0.17809895	0.2729222
120	1	1	1	0.30822567	0.26439617	0.44696427
