# Supplementary material for: Chemical generation of checkpoint inhibitory T cell engagers for the treatment of cancer
Source: Nat Chem. Author manuscript; Available in PMC 2024 Feb 16. (PMC10624612; doi:10.1038/s41557-023-01280-4)
Supplement: source data fig 5 [file NIHMS1922194-supplement-source_data_fig_5.zip › Source data fig 5/Figure_5_D.csv]

	BiTE-Sia	BiTE-Sia	BiTE-Sia	BiTE	BiTE	BiTE
0.018289895	0.6880182	0.71737181	0.65156804	1.09947848	1.03538328	0.97579887
0.054869684	0.47400633	0.63661603	0.46710163	1.14014072	0.99308187	0.93954543
0.164609053	0.18199718	0.3639701	0.27753666	1.18242188	1.0258161	0.93954543
0.49382716	0.0658783	0.12665044	0.16525765	0.98659975	1.03538328	0.95162072
1.481481481	0.03219014	0.02411424	0.08850995	1.10698438	1.03538328	0.92747474
4.444444444	0.02352744	0.01156106	0.04720071	1.13755465	0.97486529	0.921444
13.33333333	0.02214684	0.00849671	0.03539985	1.10198044	0.96813489	0.921444
40	0.02063262	0.0073296	0.02949964	1.05559942	0.95480619	0.96974973
120	0.01666006	0.00750906	0.02359944	1.01588224	0.95480619	1.06671515
