# Supplementary material for: Chemical generation of checkpoint inhibitory T cell engagers for the treatment of cancer
Source: Nat Chem. Author manuscript; Available in PMC 2024 Feb 16. (PMC10624612; doi:10.1038/s41557-023-01280-4)
Supplement: source data fig 5 [file NIHMS1922194-supplement-source_data_fig_5.zip › Source data fig 5/Figure_5_E.csv]

	T cells	T cells	T cells	Off target cells	Off target cells	Off target cells
0.018289895	0.6880182	0.71737181	0.65156804	1.01667488	0.90768706	1
0.054869684	0.47400633	0.63661603	0.46710163	1.09668587	0.9359561	1.03849769
0.164609053	0.18199718	0.3639701	0.27753666	0.98129287	0.86186708	0.83927354
0.49382716	0.0658783	0.12665044	0.16525765	0.98360935	0.80702935	0.65031359
1.481481481	0.03219014	0.02411424	0.08850995	0.90789972	0.71136953	0.56344729
4.444444444	0.02352744	0.01156106	0.04720071	0.54016656	0.51391244	0.20816127
13.33333333	0.02214684	0.00849671	0.03539985	0.28556155	0.23535492	0.04055796
40	0.02063262	0.0073296	0.02949964	0.1562725	0.12679704	0.02916092
120	0.01666006	0.00750906	0.02359944	0.08596563	0.10402568	0.02773723
