# Supplementary material for: Chemical generation of checkpoint inhibitory T cell engagers for the treatment of cancer
Source: Nat Chem. Author manuscript; Available in PMC 2024 Feb 16. (PMC10624612; doi:10.1038/s41557-023-01280-4)
Supplement: source data fig 5 [file NIHMS1922194-supplement-source_data_fig_5.zip › Source data fig 5/Figure_5_F.csv]

	BT-20 BiTE	BT-20 BiTE-Sia	HCC BITE	HCC BiTE-Sia	MDA-BITE	MDA-BITE-Sia	SK BiTE	SK-BiTE-Sia
0.09375	1.1270292	0.90226629	1	0.06275032	0.98232543	0.85096254	0.86477352	0.12437492
0.1875	1.19560181	0.68260064	1.11523016	0.04763866	1.00596863	0.83940828	0.84285839	0.07163068
0.375	1.22595309	0.471849	0.97941029	0.02111738	0.99604114	0.73121459	0.84680288	0.03765497
0.75	1.13729681	0.2322545	1.10233237	0.01715866	0.99406929	0.56549986	0.83309577	0.01913749
1.5	1.28914998	0.07757489	0.95265145	0.02679857	0.98817651	0.3166028	0.85473827	0.01207105
3	1.02503363	0.02647238	0.85315929	0.01473578	0.97073325	0.12118638	0.84680288	0.00990576
6	1.08693712	0.01983778	0.98622394	0.01260697	1.00397403	0.0688149	0.83503901	0.00852518
12	0.93294549	0.02307342	0.86694951	0.01427192	0.97458214	0.06234155	0.83698806	0.00852518
24	1.05074674	0.0215235	0.81503255	0.01196137	0.92949512	0.06482835	0.81962069	0.00883129
