# Supplementary material for: Chemical generation of checkpoint inhibitory T cell engagers for the treatment of cancer
Source: Nat Chem. Author manuscript; Available in PMC 2024 Feb 16. (PMC10624612; doi:10.1038/s41557-023-01280-4)
Supplement: source data fig 5 [file NIHMS1922194-supplement-source_data_fig_5.zip › Source data fig 5/Figure_5_G.csv]

	BiTE on SKBR3	BiTE on SKBR3	BiTE on SKBR3	BiTE-PD1 on SKBR3	BiTE-PD1 on SKBR3	BiTE-PD1 on SKBR3	BiTE on MB-MDA-468	BiTE on MB-MDA-468	BiTE on MB-MDA-468	BiTE-PD1 on MB-MDA-468	BiTE-PD1 on MB-MDA-468	BiTE-PD1 on MB-MDA-468
0.0234	4.44	4.77	4.77	4.58	4.34	4.22	2.07	1.92	2.07	1.88	1.94	2.15
0.0468	4.49	4.58	4.82	4.5	4.46	4.46	2.12	2.03	2.06	1.85	2.04	2.18
0.09375	4.76	4.69	4.8	4.2	4.35	4.24	2.04	2.03	2.18	2.15	2.26	2.22
0.1875	4.84	4.82	5.24	4.37	4.68	4.53	2.27	2.22	2.39	2.1	2.47	2.42
0.375	5.3	5.22	5.59	4.41	4.75	4.69	2.18	2.15	2.26	2.3	2.55	2.58
0.75	6.46	6.55	6.63	5.07	5.29	4.89	2.14	2.19	2.18	2.39	2.53	2.42
1.5	8.2	8	8.47	5.43	6.48	5.79	2.26	2.25	2.16	2.34	2.6	2.35
3	12.7	13.2	13.4	6.31	8.6	7.53	2.4	2.25	2.25	2.34	2.46	2.44
6	20.7	22.5	22.5	9.23	12.9	11.8	2.34	2.4	2.27	2.29	2.42	2.43
12	40.4	41.9	41.5	17.6	19.1	22.7	2.42	2.56	2.49	2.33	2.7	2.43
24	71.7	72.8	70.5	28.5	34.9	35.4	2.44	2.47	2.33	2.4	2.76	2.87
