# Supplementary material for: Chemical generation of checkpoint inhibitory T cell engagers for the treatment of cancer
Source: Nat Chem. Author manuscript; Available in PMC 2024 Feb 16. (PMC10624612; doi:10.1038/s41557-023-01280-4)
Supplement: source data fig 5 [file NIHMS1922194-supplement-source_data_fig_5.zip › Source data fig 5/Figure_5_H.csv]

	118 BiTE	118 BiTE	118 BiTE	145 BiTE-PD1	145 BiTE-PD1	145 BiTE-PD1
0	0.00994035785288267	0.0314569536423842	0	0	0.01158940397351	0
.09375	0.0397614314115309	0.097682119205298	0.0143824027072758	0.0467196819085488	0.0314569536423842	0.0219966159052453
.1875	0.073558648111332	0.0943708609271524	0.050761421319797	0.0437375745526839	0.0678807947019868	0.0194585448392555
.375	0.0825049701789265	0.0894039735099338	0.0423011844331641	0.0675944333996024	0.0380794701986756	0.0363790186125211
.75	0.099403578528827	0.109271523178808	0.0626057529610829	0.115308151093439	0	0.0642978003384095
1.5	0.194831013916501	0.137417218543046	0.116751269035533	0.194831013916501	0.0182119205298014	0.101522842639594
3	0.304174950298211	0.246688741721854	0.206429780033841	0.284294234592445	0.170529801324503	0.175126903553299
6	0.483101391650099	0.405629139072848	0.382402707275804	0.433399602385686	0.298013245033113	0.302876480541455
12	0.761431411530815	0.718543046357616	0.678510998307953	0.622266401590457	0.56953642384106	0.509306260575296
24	1	1	1	0.900596421471173	0.652317880794702	0.67005076142132
