# Supplementary material for: Chemical generation of checkpoint inhibitory T cell engagers for the treatment of cancer
Source: Nat Chem. Author manuscript; Available in PMC 2024 Feb 16. (PMC10624612; doi:10.1038/s41557-023-01280-4)
Supplement: source data fig 5 [file NIHMS1922194-supplement-source_data_fig_5.zip › Source data fig 5/Figure_5_I.csv]

	BiTE-PD1	BiTE-PD1	BiTE-PD1	BiTE	BiTE	BiTE
0	8.78	8.6	8.2	7.95
.185	9.2	8.94	8.94	8.26
.375	9.52	8.98	8.74	8.41
.75	9.47	9.04	8.78	8.11
1.5	9.89	9.65	9.12	7.84
3	10.6	10.1	9.65	8.02
6	11.3	11	10.5	8.08
12	12.5	11.7	11.8	8.78
24	14.4	13.6	13.2	10.4
