# Supplementary material for: Chemical generation of checkpoint inhibitory T cell engagers for the treatment of cancer
Source: Nat Chem. Author manuscript; Available in PMC 2024 Feb 16. (PMC10624612; doi:10.1038/s41557-023-01280-4)
Supplement: source data fig 6 [file NIHMS1922194-supplement-source_data_fig_6.zip]

Archive with 3 entries (3 files):
- Source Data fig 6/Figure_6.pzfx
- Source Data fig 6/Figure_6_B.csv
- Source Data fig 6/Figure_6_C.csv
