# Supplementary material for: Chemical generation of checkpoint inhibitory T cell engagers for the treatment of cancer
Source: Nat Chem. Author manuscript; Available in PMC 2024 Feb 16. (PMC10624612; doi:10.1038/s41557-023-01280-4)
Supplement: source data fig 6 [file NIHMS1922194-supplement-source_data_fig_6.zip › Source Data fig 6/Figure_6_C.csv]

	101 BiTE	101 BiTE	101 BiTE	145 BiTE-PD1	145 BiTE-PD1	145 BiTE-PD1	119 BiTE-Sia	119 BiTE-Sia	119 BiTE-Sia	110 HER2-Sia	110 HER2-Sia	110 HER2-Sia	Baseline	Baseline	Baseline
10.00	56.1	57.2	57	58.7	58.8	57.1	55.9	57.8	54.1	31.4	33.9	34.8	18.2	19.2	20.2
1.00	53.5	52.5	52.1	56	56.6	56	52.3	58.3	56.6	35.5	33.9	33.1	18.2	19.2	20.2
0.10	38.3	40.8	39	47.1	46.5	47.7	52.9	56.1	56.1	33.2	33.9	33.3	18.2	19.2	20.2
0.01	31	32.5	34	35.2	36.2	35.2	49.2	49.4	49.6	31.7	32.8	32.4	18.2	19.2	20.2
													18.2	19.2	20.2
